# Supplementary material for: Characterization and Influence of Static In Vitro Digestion on Bioaccessibility of Bioactive Polyphenols from an Olive Leaf Extract
Source: Foods. 2022 Mar 3;11(5):743. doi: 10.3390/foods11050743 (PMC8909904; doi:10.3390/foods11050743)
Supplement: Supplementary file 1 [file foods-11-00743-s001.zip]

Archive with 1 entries (1 files):
- foods-1611828-supplementary.pdf
